# Supplementary material for: High Adherence to a Mediterranean Alcohol-Drinking Pattern and Mediterranean Diet Can Mitigate the Harmful Effect of Alcohol on Mortality Risk
Source: Nutrients. 2023 Dec 24;16(1):59. doi: 10.3390/nu16010059 (PMC10780794; doi:10.3390/nu16010059)
Supplement: Supplementary file 1 [file nutrients-16-00059-s001.zip]

Archive with 2 entries (2 files):
- Figure S1.tif
- nutrients-2745702-supplementary.pdf
